# Supplementary material for: Genetic Variation in miR-146a Is Not Associated with Susceptibility to IgA Nephropathy in Adults from a Chinese Han Population
Source: PLoS One. 2015 Oct 1;10(10):e0139554. doi: 10.1371/journal.pone.0139554 (PMC4591345; doi:10.1371/journal.pone.0139554)
Supplement: S1 Table — (XLS) [file pone.0139554.s001.xls]

## Sheet: patients
number	146		gender(1male2female	age	coures			WBC	N	L	PLT	BUN	Cr	Alb	IgA	C3	C4	urine protein	24H urine protein	urine volume	kidney tubules	oxford	Lee
					1、《1year	blood pressure		10^9	%	%	10^9	mmol/L	mmol/L	g/L	g/L	g/L	g/L		g/24h	ml	atrophy	1: 0-25%
					2、1-5 year	mmHg			10^9	10^9												2: 26%-50%
					3、5 year																	3: >50%
					4、5-10year
					5、》10year
1	gg	3	2	39	2	124/74mmHg		6.02	62.3	27.9	141	6.48	68.6	38.8				5(4+)	1.25	970	0.4	2	4
3	cc	1	2	36	1	133/78mmHg		3.57	54.6	31.1	138	4.51	65.6	27.7				5(4+)	2.21	2400		1	2
4	gc	2	2	37	2	131/81mmHg		5.13	72.9	21.2	198	4.36	87.0	40.5	4010.00	1.1100	0.3060	-	0.19	3800	8-10%	1	4
5	gc	2	1	46	3	133/85mmHg		6.59	62.5	30.5	165	4.87	97.6	40.2				0.25(1+)	0.68	2000	＜2%	1	3
6	gc	2	1	26	1	108/76mmHg		5.99	69.6	21.9	197	10.03	153.5	41.7	2350.00	0.8150	0.2310	0.75(2+)	1.73	2700	0.3	2	5
7	gg	3	2	28	2	125/75mmHg		6.23	51.7	38.7	130	6.85	67.9	44.1	3670.00	1.3100	0.2550	0.75(2+)	1.46	1230	0.03	1	3
8	cc	1	2	28	2	88/55mmHg		6.51	63.4	29.3	267	3.32	52.8	46.6	2890.00	1.0100	0.2040		0.02	1800	0	1	1
9	gc	2	1	35	1	123/73mmHg		6.01	53.7	36.8	199	5.67	102.1	46.5	2980.00	0.6780	0.1760	5(4+)	0.80	1500	<1%	1	2
10	gg	3	2	18	1	110/75mmHg		4.60	48.3	42.6	199	10.47	120.4	35.1	1730.00	0.5880		5(4+)	0.64	4000	<1%	1	3
11	cc	1	1	27	1	124/78mmHg		9.72	60.5	27.1	245	10.20	184.4	44.0	2150.00	1.0800	0.1780	0.75(2+)	0.36	1700	0.01	1	3
12	cc	1	2	25	1	112/81mmHg		5.48	72.1	21.9	187	5.83	65.9	49.4	3440.00	0.8470	0.1700	1.5(3+)	0.26	2000	0.03	1	3
13	gg	3	2	41	1	110/70mmHg		6.29	75.2	18.3	221	4.85	81.1	44.1		0.9290	0.2100	0.25(1+)	0.38	1400	1	1	3
14	gc	2	2	33	1	110/70mmHg		5.58	65.7	26.3	175	3.33	63.1	32.2	2640.00	1.4300	0.2570	5(4+)	4.96	1000	0	1	1
15	gc	2	1	33	1	110/75mmHg		6.84	58.5	32.6	164	5.25	149.2	40.1	3290.00	1.1000	0.3180	5(4+)	6.12	2820	0.15	1	4
16	cc	1	1	19	4	110/76mmHg		6.18	72.2	18.0	176	7.32	89.8	44.7		0.8650	0.2040	1.5(3+)	1.72	1610	0.01	1	3
17	gc	2	2	21	1	100/65mmHg		6.17	49.3	41.8	119	7.86	64.5	36.8				5(4+)	1.28	2070	15～18%	1	4
18	gg	3	2	35	2	127/85mmHg		6.09	58.9	33.7	118	5.75	73.6	42.1		0.9380	0.2390	5(4+)	1.44	1520	0.02	1	3
19	gc	2	2	23	1	111/68mmHg		10.53	93.6	5.1	92	7.10	67.8	43.5	2280.00	0.9070	0.1760	0.75(2+)			5～8%	1	3
20	gc	2	2	25	4	129/89mmHg		4.95	57.8	33.9	150	4.37	50.3	38.5	6320.00	0.8280	0.2260	5(4+)	4.09	1450	0.05	1	3
21	gc	2	2	17	1	120/80mmHg		5.15	52.2	39.8	176	3.72	43.2	35.1	1540	0.973	0.103	-	0.33	1930	0.05	1	3
22	cc	1	1	19	1	122/70mmHg		3.98	44.1	47	165	5.25	81.8	38.3	2620	0.668	0.167	-			0.02	1	2
23	cc	1	2	42	2	130/78mmHg		4.7	65.5	28.5	147	3.36	54.1	42.8		0.8410	0.1880	-			0.01	1	2
24	cc	1	2	34	1	121/62mmHg		5.6	60.5	33.8	227	5.53	67.3	37.0	2940.00	1.0700	0.1300	0.25(1+)	<0.02		0	1	1
25	gc	2	1	53	2	126/87mmHg		7.38	59.7	34.4	103	6.91	88.5	43.4	2600.00	0.8840	0.2280	0.75(2+)	0.63	1800	15-20%	1	4
26	gc	2	1	15	1	110/66mmHg		5.37	64.6	28.7	183	4.31	54.5	44.7	1410.00	0.7250	0.1250	250(5+)	0.41	1850	0	1	1
27	gg	3	2	43	1	120/80mmHg		5.09	63.8	25.0	247	4.82	49.3	41.2				0.25(1+)	3.43	2200		1	1
28	gg	3	2	27	1	105/70mmHg		5.68	61.9	31.2	211	3.75	62.0	40.3		1.1200	0.3130	0.25(1+)	1.45	2500	0.02	1	3
29	cc	1	2	39	1	123/53mmHg		5.13	62.9	31.8	95	6.10	83.4	42.9	2160.00	0.5780	0.1330	0.75(2+)			0.08	1	3
30	gc	2	2	39	1	167/113mmHg		7.25	66.3	27.9	174	12.60	178.9	38.4				0.75(2+)	1.76	1250	0.4	2	5
31	cc	1	1	51	2	122/86mmHg		6.47	70.6	24.3	132	7.81	95.7	43.0		1.0700	0.2400	0.75(2+)	0.48	700	0.1	1	3
32	gc	2	1	29	1	121/72mmHg		10.24	62.5	31.4	166	5.11	75.2	42.1	2270.00	1.2100	0.2440	1.5(3+)	1.80	2000	0.02	1	3
33	cc	1	2	23	1	118/87mmHg		11.57	50.9	42.5	257	3.56	66.6	37.5				5(4+)	3.86	2100	0.15	1	3
34	gc	2	1	46	2	115/70mmHg		8.24	70.2	21.8	305	5.56	90.3	34.8	5240.00	1.4100	0.2330	0.25(1+)	1.3	1800	0.02	1	3
35	gc	2	1	45	2	110/70mmHg		16.18	69.4	26.3	121	6.38	93.4	37.1	2210.00	1.1100	0.2550	1.5(3+)	5.86	3050		1	2
36	cc	1	2	26	4	120/70mmHg		8.47	77.4	17.6	135	4.95	69.1	47.9	1560.00	0.6280	0.1330	0.75(2+)	1.18	1000	0.05	1	4
37	cc	1	1	36	2	126/74mmHg		4.70	64.9	30.0	150	5.33	88.7	47.7	3510.00	0.8940	0.1610	1.5(3+)	1.71	1900	0.03	1	2
39	cc	1	2	23	1	132/70mmHg		8.03	64.0	27.1	283	4.02	75.3	41.4				5(4+)	4.35	1700	0.01	1	3
40	cc	1	1	37	5	136/86mmHg		8.97	67.0	24.9	107	10.76	143.1	39.7				5(4+)	1.48	1400	0.25	2	4
41	gg	3	2	45	1	128/92mmHg		5.55	60.7	27.0	159	6.36	87.5	43.6	2520.00	0.3990	0.2060				0.03	1	2
42	gg	3	1	38	1	134/76mmHg		11.39	61.8	31.2	248	5.64	118.9	37.3	2570.00	0.7330	0.1660	0.75(2+)	1.03	2700	0.03	1	2
43	gc	2	1	34	1	160/115mmHg		8.23	67.4	24.7	263	17.55	236.0	35.8	6780.00	0.9280	0.2040	1.5(3+)	3.91	2830	0.25	2	4
44	gc	2	1	44	1	126/80mmHg		8.32	61.6	27.8	117	4.17	101.2	47.4	4670.00	1.0700	0.2350	0.75(2+)	0.99	1700	0.01	1	2
45	gc	2	2	23	1	132/51mmHg		6.45	67.2	23.3	189	3.66	61.4	43.5	2350.00	0.9230	0.2350	5(4+)	0.58	2400	0.03	1	3
46	gc	2	1	35	1	131/81mmHg		10.66	74.0	16.4	197	4.27	91.3	40.6	1700.00	0.9270	0.1770	0.75(2+)	0.62	2800		1	1
47	cc	1	2	25	1	136/90mmHg		12.19	82.6	11.8	149	6.46	109.4	33.2	2.57	1.1500	0.2490	5(4+)	8.02	3400	0.2	1	4
48	gc	2	1	41	2	138/84mmHg		7.45	58.7	33.4	176	4.85	87.6	44.0	2230.00	0.7210	0.2320	0.25(1+)	0.24	1430	0	1	1
49	gg	3	1	32	2	132/88mmHg		5.39	53.5	31.4	116	4.11	77.8	41.1	3280.00	1.0900	0.1630					1	2
50	gg	3	1	44	1	144/89mmHg		6.62	78.8	15.4	111	6.43	93.4	43.0	2470.00	1.2300	0.3100				0.01	1	2
51	gc	2	2	26	1	118/83mmHg		7.79	62.1	30.0	130	8.50	135.3	46.4	3470.00	0.6840	0.1820	0.25(1+)	1.05	1750	0.15	1	4
52	gc	2	1	17	1	126/88mmHg		4.57	60.0	36.0	133	29.38	296.0	26.2		0.6980	0.1770	5(4+)	9.80	1290	0.01	1	2
53	gc	2	1	18	1	123/73mmHg		9.91	70.8	23.2	315	7.81	84.6	21.8	1760.00	71.00	42.80	5(4+)	4.59	1800	0	1	1
55	cc	1	2	42	2	116/20mmHg		5.58	64.7	25.6	147	2.91	67.1	38.2	3730.00	0.9790	0.2180	5(4+)	1.42	1780		2	2
56	cc	1	2	57	1	120/85mmHg		7.16	80.6	13.5	174	3.23	59.1	45.0	2380.00	0.7860	0.2000	0.75(2+)			0.01	1	1
57	cc	1	2	43	2	112/76mmHg		7.07	69.3	25.6	295	4.66	61.0	39.0	2560.00	1.4000	0.3060	1.0(2+)	1.55	2100	0.05	1	2
58	gc	2	2	26	1	116/71mmHg		6.89	68.5	25.1	182	3.46	51.3	36.5	2580.00	1.2000	0.1770	6.0(3+)	2.77	1270	0.01	1	2
59	gc	2	1	18	1	153/102mmHg		10.02	80.2	17.5	190	5.86	61.3	24.3		0.9980	0.1420	5(4+)	36.50	5000	0	1	1
60	cc	1	2	33	2	143/110mmHg		8.45	67.1	24.6	192	5.44	78.6	44.5		0.8600	0.1700	1.5(3+)			0.01	1	3
61	gc	2	2	31	1	120/80mmHg		4.34	66.8	27.9	329	2.59	56.4	30.3	1830.00	0.4610	0.1920	5(4+)	1.72	1400	0.02	1	4
62	gc	2	2	29	1	123/75mmHg		8.13	70.9	23.2	206	3.88	58.9	34.4	2390.00	0.9640	0.2330	2.0(2+)			0.01	1	3
63	gc	2	2	30	2	110/66mmHg		5.47	75.2	20.1	148	6.79	77.9	45.3				2.0(2+)	0.55	2200	0.02	1	4
64	cc	1	2	26	1	119/78mmHg		5.44	73.8	19.9	213	4.67	67.8	35.4		0.8500	0.2050	3.0(3+)			1-2%	1	2
65	cc	1	1	31	2	148/95mmHg		6.37	72.6	21.7	176	12.82	221.9	46.5		0.9880	0.2660	1.5(3+)	5.39	1550	0.4	2	5
66	gc	2	2	36	1	128/82mmHg		5.66	65.7	25.4	150	8.24	125.0	47.5	1820.00	0.7540	0.1160	1.5(3+)	0.69	1320	0.02	1	2
1	gc	2	2	41	2	130	80	4.54	70.9	21.4	119	17.86	335.4	34.7	3.13	0.679	0.197	3+	1.39	1200	0.3	2	4
2	gg	3	1	47	1	100	58	4.31	50.5	37.1	202	6.26	94.7	28.7	2.78	1.02	0.25	4+	4.56	1600	0.1	1	3
3	gc	2	1	46	1	114	64	4.14	58.7	30.4	108	5.44	55	36.6	3.55	1.1	0.294	1+	1.34	1700	0.1	1	3
4	gc	2	1	28	1	120	80	9.04	69.1	19	83	10.34	212.2	24.8	1.75	1.09	0.327	4+	10.32	1680	0.25	1	4
5	cc	1	2	24	1	100	70	6.01	62.9	30.8	211	6.62	49.9	39.7	2.58	0.83	0.167	4+	1.42	1430	《1％	1	2
6	cc	1	2	46	1	140	88	8.16	72.8	21.3	152	8.15	74.4	28.4	3.11	1.31	0.216	4+	4.38	1200	0	1	3
7	gc	2	1	27	1	120	70	5.07	61.5	29.8	184	6.96	139.4	36.9	3.14	1.14	0.309	4+	4.16	2000	40%-50%	2	4
8	gc	2	1	22	1	130	78	7.09	48.4	46.3	192	4.17	94.4	24.5	/	/	/	4+	4.74	1500	0.15	1	3
9	gc	2	1	27	2	100	70	9.87	61.5	23.5	165	19.42	246.2	44.6	/	0.673	0.223	4+	9.8	1650	15-20%	1	3
10	gg	3	2	46	2	130	60	8.97	74.4	19.8	192	6.92	84	41.2	0.945	1.08	0.142	1+	0.86	2100	0.15	1	3
11	cc	1	2	35	1	135	74	6.69	48.9	43.2	131	4.32	82.6	40.4	3.55	1.02	0.365	2+	1.46	1800	10-15%	1	3
12	cc	1	1	28	1	110	70	14.69	68.6	25.9	291	8.3	124.8	38.7	3.7	0.87	0.243	4+	4.04	1200	0.3	2	4
14	cc	1	2	43	2	128	70	9.39	55.3	37.3	169	3.89	69.2	44.1	2.1	0.6	0.184	2+	0.79	1800	0	1	2
15	gc	2	2	58	2	130	85	4.46	64.1	30.5	118	6.31	65.1	74.4	2.73	0.845	0.14	2+	0.36	1240	<1%	1	2
16	gc	2	1	36	2	120	60	12.57	86.8	9.9	113	10.9	139.7	46.3				2+	2.09	2300	0.2	1	3
17	gg	3	2	37	1	140	90	9.42	76.6	1.41	133	4.12	92.1	32.6	2.82	0.818	0.286	2+	1.12	2000	0	1	3
18	cc	1	1	25	2	110	70	14.02	61.2	32.9	99	5.69	83.3	42.8	3.8	1.2	0.649	3+	1.24	2000	0.15	1	4
20	cc	1	2	43	2	106	72	4.7	65.5	28.5	147	3.36	54.1	42.8		0.841	0.188	-			0	1	1
22	cc	1	1	20	2	105	85	7.31	57.8	33.5	227	6.44	82	45.5	2.57	0.24	0.87	3+	1.34	2300	1+-2+	1	4
23	gg	3	2	41	2	102	80	4.93	46.9	46.2	160	6.09	71.2	77.3		1.12	0.313	-			0.05	1	4
24	gg	3	2	18	1	120	80	10.76	66.1	28.3	121	8.24	73.3	74.8	3.86	1.06	0.172	1+	0.049	1400	0.01	1	3
25	cc	1	2	39	1	110	70	5.13	62.9	31.8	95	6.1	83.4	42.9	2.16	0.578	0.133	2+	<0.02		0.08	1	3
26	cc	1	1	23	2	116	65	4.67	51.2	41.8	155	4.77	117.5	20.1		0.844	0.168	3+	6.07	4130	15-20%	1	3
27	cc	1	2	27	1	100	60	5.68	61.9	31.2	211	3.75	62	40.3		1.12	0.313	2+	1.45	2500	0.02	1	3
28	gg	3	1	51	2	100	70	6.47	70.6	24.3	132	7.36	97.9	43		1.07	0.24	2+	0.48	700	0.1	1	3
29	gc	2	2	19	1	110	65	6.52	59.5	33.6	211	5.07	79.5	44.9		0.947	0.106	4+	0.52	750	0.02	1	3
30	cc	1	1	25	1	130	78	11.97	83.2	14.8	285	9.76	98.7	43.5	6.29	1.56	0.576	4+	1.56	1950	0.3	2	4
31	gc	2	2	36	1	120	80	7.11	73.4	11.9	130	9.91	156.1	37.3	1.85	0.714	0.203	4+	2.32	1000	0.2	1	4
32	gc	2	1	40	4	134	80	8.41	70.4	22.8	98	6.3	117.1	48.2	-	0.944	0.169	-	0.9	2100	0	1	1
33	gc	2	2	40	1	113	75	1.03	74.6	20.5	283	12.6	178.9	38.4	-	-	-	2+	1.76	1250	0.4	2	5
34	cc	1	1	36	4	91	61	7.24	61.5	34.7	83	4.53	89.4	39.9	0.916	0.895	0.217	+	0.55	1400	0.05	1	3
36	gc	2	1	24	1	116	72	7.12	67.8	26.1	174	4.39	83.1	40.7	3.22	1.03	0.215	+	1.33	4150	0.03	1	3
37	cc	1	1	30	2	140	90	10.24	69.3	25.4	144	6.17	88.6	39.8	2.7	1.17	0.182	4+	2.88	2500	0.15	1	3
38	gc	2	1	27	1	150	90	9.04	81.11	13.12	193	8.38	89.1	35.3	-	0.995	0.718	4+	3.53	1000	0.1	1	4
39	gc	2	2	30	2	110	90	13.05	70	24.2	234	3.75						3+	1.03	1800	0	1	3
40	cc	1	1	30	1	120	70	9.31	76.5	17.5	246	4.95	85.6	36.3	2270	1.21	0.244	3+	1.8	2000	0.02	1	3
41	gc	2	1	57	1	144	94	16.1	77.7	18.4	156	8.39	144.6	22.3	-	-	-	-	0.37	1200	<1%	1	3
42	cc	1	1	46	1	120	70	8.24	70.2	21.8	305	5.56	90.3	34.8	5.24	1.41	0.233	3+	1.3	1800	0.02	1	3
43	cc	1	2	36	1	120	70	6.54	61.3	26.9	156	6.65	77.4	44.5	3.4	0.913	0.229	-	0.3	2100	0.02	1	2
44	cc	1	1	25	1	120	70	6.55	61.5	25.8	164	5.4	94.6	41.7	3.78	0.71	0.162	-	0.34	2600	0	1	1
45	gc	2	2	38	2	105	75	6.47	64.2	26.6	349	4.34	112.9	42.8	0.401	1.11	0.306	2+	0.48	1150	0.1	1	4
46	gg	3	1	39	1	118	75	7.21	64.2	28.7	251	5.49	76.9	45	0.461	1.04	0.377	2+	0.7	2200	0	1	3
47	cc	1	2	31	1	130	85	5.36	67.9	24.8	127	7.1	98.3	36.7	2.83	1.06	0.227	3+	1.2	1800	0.08	1	5
48	cc	1	2	25	1	116	72	6.5	59.3	32.3	217	6.1	66.4	29.6	1.86	0.693	0.167	4+	3.67	1700	0.02	1	3
49	cc	1	1	37	2	126	74	4.7	64.9	30	150	5.33	88.7	47.7	3.51	0.894	0.161	3+	0.72	3600	0.03	1	2
51	cc	1	2	20	1	110	68	8.27	76.8	16.3	143	4.86	56.7	44.9	2.61	0.869	0.186	-	0.59	1700	1	1	3
52	gc	2	2	23	1	100	60	8.03	64	27.1	283	4.02	75.3	41.4	-	1.02	0.465	4+	4.35	1800	<1%	1	3
53	cc	1	2	45	1	110	60	5.55	60.7	27	159	6.36	87.5	43.6	2.52	0.399	0.206	-	-	-	0.03	1	2
54	cc	1	1	39	1	120	88	6.88	57	32	194	5.64	112.9	37.3	2570	0.733	0.166	0.25g/l	1.71	1900	0.03	1	2
55	gc	2	1	35	1	160	115	10.83	73.1	23	185	18.52	277.1	41.4	6.78	0.928	0.204	3+	3.91	28300	0.25	1	4
56	gc	2	1	44	1	110	70	8.32	61.6	27.8	117	4.17	101.2	47.4	4.67	1.07	0.235	-	0.99	1700	<1%	1	2
57	cc	1	1	39	5	130	80	6.92	68.4	21.8	116	9	129.2	46.5	-	-	-	4+	1.48	1400	0.25	1	4
58	gc	2	1	46	2	130	78	4.89	70	18	218	6.51	85.5	48.4	-	-	-	+	0.15	1500	<1%	1	1
59	cc	1	2	24	1	130	50	5.82	52.3	35.9	188	3.66	61.4	43.5	2.35	0.923	0.235	2+	0.58	2400	-	1	3
60	cc	1	2	25	1	135	90	12.19	82.6	11.8	149	6.46	109.4	33.2	-	1.15	0.249	4+	14.3	2200	0.2	1	4
61	cc	1	1	32	2	108	68	5.39	53.5	31.4	116	4.11	77.8	41.1	3.28	1.09	0.163	-	-	-	0	1	2
62	gg	3	1	25	1	130	85	5.46	63.6	29.9	146	4.16	78.2	44.9	2.71	0.895	0.182	-	1.08	1500	0	1	1
63	gc	2	2	25	2	115	70	4.54	59.9	37.2	164	4.49	84.6	33.4	3.21	0.74	0.2	4+	3.058	2000	<5%	1	1
64	gc	2	2	34	1	120	80	5.9	62.2	30.3	220	3.41	65.8	45.3	3.27	1.05	0.185	2+	0.29	2100	<5%	1	3
65	gc	2	1	31	1	120	63	5.36	92.2	3.7	112	5.26	91	43	1.65	0.671	0.136	-	0.38	2100	0.08	1	4
66	cc	1	2	25	2	108	75	5.68	67.2	325.4	170	7.65	74.2	37.6	2.64	0.694	0.163	2+	<0.02	1100	0.08	1	4
67	gg	3	1	46	2	155	100	7.29	51.2	28.4	160	4.5	93	26.2	1.42	0.13	-	3+	1.58	1100	15-20%	1	2
68	gc	2	2	38	2	130	80	11.05	71.5	23.5	147	4.49	69.8	40.1	-	-	-	+	0.49	800	2%	1	3
69	cc	1	1	37	1	117	80	5	65.2	30.2	151	3.82	58.1	45.5	-	-	-	+	0.34	2200	0.25	1	2
70	gc	2	1	54	-	115	78	5.71	704	21.7	78	6.91	88.5	43.4	2.6	0.884	0.228	4+	1.36	2200	15~20%	1	4
71	cc	1	1	36	2	107	70	8.99	50.5	34.1	199	6.77	130	39.4	2.03	0.632	0.167	2+	0.65	1300	0.4	2	4
72	gc	2	2	41	4	120	70	8.45	62.9	27.4	246	5.33	59.3	40.1	3.8	1.21	0.261	2+	0.83	2000	0	1	2
73	gc	2	1	34	-	136	84	4.78	55.2	36.4	104	4.34	91.4	47.4	-	0.966	0.205	4+	1.09	2660	0	1	1
74	cc	1	2	44	1	134	84	6.07	67	27.8	298	4.85	74.7	36.9	2.56	-	-	2+	1.55	2100	0.05	1	2
75	cc	1	1	28	1	94	76	5.97	62.1	32.3	178	2.63	40.8	27	2.58	1.2	0.177	3+	2.77	1270	<1%	1	2
76	gg	3	2	30	2	120	80	9.62	81.7	12	264	3.2	60	44.8	1.84	0.829	0.226	-	0	0	<1%	1	2
77	gc	2	2	32	1	130	70	4.34	66.8	27.9	329	2.59	56.4	30.3	-	0.461	0.192	+	2.07	2300	0.02	1	4
78	gc	2	2	29	1	117	75	8.13	70.9	23.2	206	3.88	58.9	34.4	2.39	0.964	0.233	2+	2.07	1750	<1%	1	3
79	cc	1	2	38	2	100	80	8.6	64.8	35.1	118	6.4	86.4	40.1	-	1.02	0.138	3+	1.08	1800	15-20%	1	3
80	cc	1	1	28	1	140	60	6.32	68.9	25.5	171	15.52	377.1	27.2	1.85	0.832	0.289	4+	4.76	1720	0.25	1	4
81	cc	1	2	24	1	130	80	5.14	57.1	37.2	222	4.39	53	18.6	2.61	0.294	-	5	12.4	3100	0	1	1
82	gc	2	1	23	2	128	68	4.65	50.3	38.3	143	4.39	53	18.6	-	-	-	1	1.01	1300	0	1	2
83	gc	2	2	57	2	175	114	5.53	73	19.2	106	6.08	102.1	36.2	1.17	0.398	-	2	2.81	2400	0.15	1	4
84	gc	2	1	25	1	130	80	6.28	61.4	29	119	8.29	148.2	26.3	-	-	+	2	9.02	1000	0.05	1	3
85	gc	2	1	39	1	120	85	6.56	65.8	29.7	167	6.34	114.1	45.1	0.787	0.256	-	3	1.04	1800	1%~2%	1	3
86	gg	3	2	46	1	120	70	12.2	68.6	22.9	257	12.2	216	28	-	-	-	-	0.57	1600	0.4	2	5
87	cc	1	1	29	2	130	88	6.6	60.6	28.8	146	5.23	132	46	1.28	0.463	-	1	2.716	2800	0.3	2	4

## Sheet: controls
gender（1male2female）	age	146	genotype
1	0	CG	2
1	5	cg	2
1	7	cc	1
1	7	cc	1
1	14	cc	1
1	17	cc	1
1	18	cc	1
1	20	cc	1
1	20	cg	2
1	20	cg	2
1	21	cg	2
1	22	cc	1
1	22	cg	2
1	22	cg	2
1	23	cc	1
1	23	cc	1
1	23	cc	1
1	23	cc	1
1	23	cg	2
1	23	cg	2
1	23	cg	2
1	23	cg	2
1	23	gg	3
1	23	gg	3
1	24	cc	1
1	24	cg	2
1	24	cg	2
1	25	cc	1
1	25	cg	2
1	25	cg	2
1	25	CG	2
1	25	gg	3
1	26	cc	1
1	26	cc	1
1	26	cc	1
1	26	cc	1
1	26	cc	1
1	26	cc	1
1	26	cc	1
1	26	cg	2
1	26	cg	2
1	26	cg	2
1	26	cg	2
1	28	cc	1
1	28	cc	1
1	28	gg	3
1	29	cc	1
1	30	cc	1
1	30	cc	1
1	30	cg	2
1	31	cc	1
1	32	cg	2
1	32	cg	2
1	32	gg	3
1	33	cc	1
1	33	cc	1
1	33	cg	2
1	34	cc	1
1	34	cc	1
1	34	cg	2
1	34	cg	2
1	34	cg	2
1	34	CG	2
1	34	gg	3
1	35	cc	1
1	35	cc	1
1	35	cc	1
1	35	cg	2
1	35	cg	2
1	36	cc	1
1	36	cc	1
1	36	cc	1
1	36	cc	1
1	36	cg	2
1	36	cg	2
1	36	cg	2
1	36	cg	2
1	36	cg	2
1	36	CG	2
1	36	gg	3
1	37	cc	1
1	37	GG	3
1	38	cc	1
1	38	cc	1
1	38	cg	2
1	38	cg	2
1	38	gg	3
1	39	cc	1
1	39	cg	2
1	39	CG	2
1	39	gg	3
1	39	GG	3
1	40	cc	1
1	40	cc	1
1	40	cg	2
1	40	cg	2
1	40	CG	2
1	41	cg	2
1	41	cg	2
1	41	gg	3
1	42	CC	1
1	42	cc	1
1	42	cg	2
1	42	CG	2
1	43	cc	1
1	43	cg	2
1	43	cg	2
1	43	cg	2
1	43	cg	2
1	44	cc	1
1	44	cg	2
1	44	cg	2
1	44	cg	2
1	44	cg	2
1	44	cg	2
1	45	cc	1
1	45	cg	2
1	45	cg	2
1	45	cg	2
1	45	cg	2
1	45	cg	2
1	46	cc	1
1	46	cc	1
1	46	cg	2
1	46	cg	2
1	46	gg	3
1	47	cc	1
1	48	cg	2
1	48	gg	3
1	49	cg	2
1	50	cc	1
1	50	cc	1
1	50	cg	2
1	50	cg	2
1	50	cg	2
1	50	cg	2
1	51	cc	1
1	51	gg	3
1	52	cc	1
1	52	cc	1
1	52	cg	2
1	52	gg	3
1	53	cc	1
1	53	cg	2
1	53	cg	2
1	53	cg	2
1	53	cg	2
1	53	cg	2
1	53	gg	3
1	53	gg	3
1	53	gg	3
1	54	cc	1
1	54	cc	1
1	54	cc	1
1	54	cg	2
1	54	cg	2
1	55	cg	2
1	55	cg	2
1	55	cg	2
1	55	cg	2
1	55	GG	3
1	56	cg	2
1	57	cg	2
1	58	gg	3
1	58	gg	3
1	59	cc	1
1	59	cc	1
1	59	cg	2
1	60	cc	1
1	60	gg	3
1	62	cc	1
1	64	cc	1
1	64	cg	2
1	66	cc	1
1	68	cc	1
1	68	cg	2
1	73	cg	2
1	84	cg	2
2	1	cc	1
2	4	cg	2
2	8	cc	1
2	11	cc	1
2	15	cg	2
2	17	cg	2
2	17	cg	2
2	19	cc	1
2	21	gg	3
2	22	cc	1
2	22	cc	1
2	22	cg	2
2	22	CG	2
2	23	cg	2
2	24	cg	2
2	24	cg	2
2	26	cg	2
2	26	cg	2
2	27	cc	1
2	27	cg	2
2	28	cc	1
2	29	cg	2
2	29	cg	2
2	29	cg	2
2	30	cc	1
2	30	cg	2
2	31	cc	1
2	31	cc	1
2	31	cc	1
2	31	cg	2
2	31	cg	2
2	32	cg	2
2	32	cg	2
2	33	cg	2
2	33	cg	2
2	33	cg	2
2	33	gg	3
2	34	cc	1
2	34	cg	2
2	34	gg	3
2	34	gg	3
2	35	cc	1
2	35	cc	1
2	35	cc	1
2	35	cg	2
2	35	cg	2
2	35	cg	2
2	35	cg	2
2	35	cg	2
2	36	cc	1
2	36	cc	1
2	36	cc	1
2	36	cg	2
2	36	cg	2
2	36	cg	2
2	36	cg	2
2	36	gg	3
2	36	GG	3
2	37	cc	1
2	37	cc	1
2	37	cc	1
2	37	cc	1
2	37	cg	2
2	37	gg	3
2	37	gg	3
2	38	cc	1
2	38	cc	1
2	38	cc	1
2	38	cg	2
2	38	cg	2
2	38	cg	2
2	38	gg	3
2	38	gg	3
2	39	cc	1
2	39	cc	1
2	39	cc	1
2	39	cg	2
2	39	cg	2
2	39	cg	2
2	40	cc	1
2	40	cg	2
2	40	cg	2
2	40	cg	2
2	40	gg	3
2	40	gg	3
2	41	cc	1
2	41	cg	2
2	41	cg	2
2	41	cg	2
2	41	cg	2
2	42	CC	1
2	42	cc	1
2	42	cc	1
2	42	CC	1
2	42	cg	2
2	42	cg	2
2	43	cc	1
2	43	cc	1
2	43	cg	2
2	43	cg	2
2	43	cg	2
2	44	cg	2
2	44	cg	2
2	44	cg	2
2	44	cg	2
2	44	cg	2
2	44	cg	2
2	44	CG	2
2	45	cc	1
2	45	cc	1
2	45	cc	1
2	45	cc	1
2	45	CC	1
2	45	cg	2
2	45	cg	2
2	45	cg	2
2	45	gg	3
2	46	cc	1
2	46	cc	1
2	46	cc	1
2	46	cg	2
2	46	gg	3
2	47	cc	1
2	47	cc	1
2	47	cc	1
2	47	cc	1
2	47	cg	2
2	48	cc	1
2	48	cg	2
2	48	CG	2
2	49	cc	1
2	49	cg	2
2	50	cc	1
2	50	cc	1
2	50	cc	1
2	50	cc	1
2	50	cg	2
2	50	cg	2
2	50	gg	3
2	50	gg	3
2	50	gg	3
2	51	cc	1
2	51	cg	2
2	51	cg	2
2	52	cc	1
2	52	cc	1
2	52	cc	1
2	52	CC	1
2	52	cg	2
2	52	gg	3
2	53	cc	1
2	53	cc	1
2	53	cc	1
2	53	cc	1
2	53	cc	1
2	53	cc	1
2	53	cg	2
2	53	cg	2
2	53	cg	2
2	53	cg	2
2	54	cc	1
2	54	cc	1
2	54	cg	2
2	54	cg	2
2	54	cg	2
2	54	cg	2
2	55	cg	2
2	55	cg	2
2	55	cg	2
2	55	cg	2
2	56	cc	1
2	56	cc	1
2	57	cg	2
2	58	cc	1
2	58	cc	1
2	58	cg	2
2	58	cg	2
2	58	cg	2
2	58	cg	2
2	58	cg	2
2	58	cg	2
2	58	gg	3
2	59	cg	2
2	59	cg	2
2	59	gg	3
2	60	cg	2
2	60	cg	2
2	60	gg	3
2	62	CG	2
2	64	cc	1
2	64	cg	2
2	69	cg	2
2	72	cc	1
2	73	cc	1
2	73	cg	2
